# Supplementary material for: Development of a Drum Tower Severity Scoring (DTSS) system for pyrrolizidine alkaloid-induced hepatic sinusoidal obstruction syndrome
Source: Hepatol Int. 2022 Jan 12;16(3):669–79. doi: 10.1007/s12072-021-10293-5 (PMC9174127; doi:10.1007/s12072-021-10293-5)
Supplement: Supplementary file 1 — Supplementary file1 (ZIP 60 kb) [file 12072_2021_10293_MOESM1_ESM.zip]

Archive with 5 entries (5 files):
- Table 1.docx
- Table 2.docx
- Table 3.docx
- Table 4.docx
- Table 5.docx
